# Supplementary material for: Accelerated Screening of Wheat Gluten Strength Using Dual Physicochemical Tests in Diverse Breeding Lines
Source: Methods Protoc. 2025 Oct 18;8(5):124. doi: 10.3390/mps8050124 (PMC12566020; doi:10.3390/mps8050124)
Supplement: Supplementary file 1 [file mps-08-00124-s001.zip]

Archive with 1 entries (1 files):
- mps-3820076-supplementary.pdf
